# Supplementary material for: Population reconstructions for humans and megafauna suggest mixed causes for North American Pleistocene extinctions
Source: Nat Commun. 2018 Dec 21;9:5441. doi: 10.1038/s41467-018-07897-1 (PMC6303330; doi:10.1038/s41467-018-07897-1)
Supplement: Supplementary file 4 — Supplementary Data 1 [file 41467_2018_7897_MOESM4_ESM.xlsx]

## Sheet: Dates
Supplementary Information Table 1. Direct radiocarbon dates for late Pleistocene extinct megafauna in North America.
Taxon	State	Site	Radiocarbon Lab or Museum #1	RCYBP	Error	OxCal Old	OxCal Young	OxCal Median	Material dated2	Method3	Score4	Reference	Notes
Arctodus	California	Rancho la Brea Pit 91 (F-11, 11.5 ft)	LACMRLP42063	28350	470	33493	31336	32335	CO	MS	12	1,2
Arctodus	California	Rancho la Brea Pit 91 (H-9, 13.6 ft)	LACMRLP54077	28130	330	32949	31289	32040	CO	MS	12	1,2
Arctodus	California	Rancho la Brea Pit 91 (N-11, 9 ft)	LACMRLP19258	27330	140	31429	31012	31217	CO	MS	12	1,2
Arctodus	Kansas	Bonner Springs	NZA-28889	10921	50	12917	12700	12776	CO	MS	12	1,3
Arctodus	Kansas	Bonner Springs	NZA-28890	11668	50	13586	13405	13500	CO	MS	12	1,3
Arctodus	Kansas	Bonner Springs	CAMS-20007	9630	60	11186	10767	10959	CO	MS	12	3
Arctodus	Missouri	Perkins Cave	CAMS-77882	16910	50	20576	20192	20399	CO	MS	12	1,3
Arctodus	Nebraska	La Sena	NZA-28896	19487	95	23772	23116	23477	CO	MS	12	1,3
Arctodus	Nevada	Duck Flat	UCR-3919/CAMS-69401	13820	50	16965	16480	16723	CO	MS	12	4
Arctodus	Ohio	Sheriden Cave	CAMS-12837, CAMS-33968, CAMS-12839, CAMS-12845, NZA-28856	11558	25	13464	13312	13399	CO	MS	12	1,3
Arctodus	Oklahoma	Gittin Down Mt. Cave	NZA-27734	34063	460	39707	37159	38550	CO	MS	12	1,3
Arctodus	Texas	Friesenhahn Cave	NZA-28895	10814	55	12796	12657	12718	CO	MS	12	1,3
Arctodus	Utah	Huntington Dam	NZA-28855	10976	40	12971	12725	12818	CO	MS	12	1,3
Arctodus	Utah	Huntington Dam	AA-6974	10870	75	12952	12674	12760	CO	MS	12	1,3
Arctodus	Virginia	Island Ford Cave	NZA-23693	34080	480	39763	37126	38569	CO	MS	12	1,3
Arctodus	Virignia	Saltville	NZA-21830	14853	55	18252	17885	18058	CO	MS	12	1,5
Bootherium	Utah	Monroc Gravel Pit	SI-3717	11690	190	13971	13147	13533	CO	ST	11	1,6
Camelops	Alberta	Vauxhall, Gertzen site	BGS-2143	10708	100	12770	12421	12643	CO	MS	12	1,7
Camelops	California	Rancho la Brea Pit 2051 (D-7, 17 ft)	QC442	20300	1750	29354	20805	24746	CO	ST	11	1,8
Camelops	California	Rancho La Brea, Project 23-5B	UCIAMS 111980	42600	1700	49710	43715	46306	CO	MS	12	9
Camelops	Nevada	Harrelson 2, Pyramid Lake	AA-2663, AA-2664, AA-2983, AA-2986, AA-2985, AA-2988, AA-2984, AA-2987, AA-2989, AA-2990	25470	230	30311	28991	29598	CO	MS	12	10	mean of 10 dates on single skeleton
Camelops	Nevada	Jessup Playette	NSRL-2883	12690	60	15302	14822	15112	CO	MS	12	11
Camelops	Nevada	Jessup Playette	NSRL-3014	13070	60	15906	15370	15667	CO	MS	12	11
Camelops	Nevada	Mineral Hill Cave	SR-5280, CAMS-58196	48900	3100	62950	44063	50600	CO	MS	12	12
Camelops	Nevada	Mineral Hill Cave	SR-5281, CAMS-58197	44600	3000	...	44425	47459	CO	MS	12	12
Camelops	Nevada	Mineral Hill Cave	Beta-134251	46550	1100	49176	44575	46707	CO	MS	12	12
Camelops	Nevada	Sunshine Locality	Beta-105662	11330	60	13290	13075	13180	CO	MS	12	13
Camelops	Nevada	Sunshine Locality	UCR-3934	11340	50	13286	13087	13186	CO	MS	12	13
Camelops	Nevada	Sunshine Locality	UCR-3933	11910	50	13948	13562	13726	CO	MS	12	13
Camelops	Oregon	Paisley Cave 5	UCIAMS-79657	11795	30	13741	13486	13632	CO	MS	12	14, 15
Camelops	Oregon	Paisley Cave 5	Beta-239085	12460	70	15027	14221	14613	CO	MS	12	14, 15
Camelops	Oregon	Fossil Lake	SI-3454	9955	165	12110	10875	11510	CO	ST	11	40
Camelops	Wyoming	Casper Site	CAMS-61899	11190	50	13159	12933	13063	CO	MS	12	40
Canis dirus	California	Rancho la Brea Pit 2051 (?)	UCMP24334	19380	100	23631	23016	23334	CO	MS	12	1, 2
Canis dirus	California	Rancho la Brea Pit 2051 (?)	UCMP24314	19640	100	23970	23367	23665	CO	MS	12	1, 2
Canis dirus	California	Rancho la Brea Pit 2051 (?)	UCMP24332	23080	150	27650	27108	27390	CO	MS	12	1, 2
Canis dirus	California	Rancho la Brea Pit 2051 (?)	UCMP24319	23600	330	28438	27271	27764	CO	MS	12	1, 2
Canis dirus	California	Rancho la Brea Pit 2051 (?)	UCMP24345	24000	340	28740	27562	28105	CO	MS	12	1, 2
Canis dirus	California	Rancho la Brea Pit 2051 (?)	UCMP24343	25240	400	30452	28541	29364	CO	MS	12	1, 2
Canis dirus	California	Rancho la Brea Pit 91 (H-7, 10.5-11 ft)	LACMRLPR32497	23060	90	27575	27160	27379	CO	MS	12	1, 2
Canis dirus	California	Rancho la Brea Pit 91 (H-7, 11.5-12 ft)	LACMRLPR49462, LACMRLPR26494	43533	602	48270	45590	46791	CO	MS	12	1, 2
Canis dirus	California	Rancho la Brea Pit 91 (H-7, 9.5-10 ft)	LACMRLPR28227	27660	120	31645	31165	31399	CO	MS	12	1, 2
Canis dirus	California	Rancho la Brea Pit 91 (I-6, 10.5-11 ft)	LACMRLPR29708	26840	120	31167	30773	30976	CO	MS	12	1, 2
Canis dirus	California	Rancho la Brea Pit 91 (I-6, 10.5-11 ft)	LACMRLPR29823	28580	380	33556	31577	32587	CO	MS	12	1, 2
Canis dirus	California	Rancho la Brea Pit 91 (I-6, 11-11.5 ft)	LACMRLPR30312	28330	200	32878	31575	32223	CO	MS	12	1, 2
Canis dirus	California	Rancho la Brea Pit 91 (I-6, 11.5-12 ft)	LACMRLPR50952	27890	130	32009	31273	31587	CO	MS	12	1, 2
Canis dirus	California	Rancho la Brea Pit 91 (I-6, 11.5-12 ft)	LACMRLPR39006	28270	130	32674	31610	32124	CO	MS	12	1, 2
Canis dirus	California	Rancho la Brea Pit 91 (I-6, 11.5-12 ft)	LACMRLPR39004	41940	790	47037	43943	45370	CO	MS	12	1, 2
Canis dirus	California	Rancho la Brea Pit 91 (I-6, 12-12.5 ft)	LACMRLPR50699	27860	140	31990	31246	31563	CO	MS	12	1, 2
Canis dirus	California	Rancho la Brea Pit 91 (I-6, 12.5-13 ft)	LACMRLPR54035	27680	140	31712	31160	31417	CO	MS	12	1, 2
Canis dirus	California	Rancho la Brea Pit 91 (I-6, 8.5-9 ft)	LACMRLPR22420	27460	130	31495	31077	31284	CO	MS	12	1, 2
Canis dirus	California	Rancho la Brea Pit 91 (I-6, 9-9.5 ft)	LACMRLPR27065	28400	130	32844	31755	32319	CO	MS	12	1, 2
Canis dirus	California	Rancho la Brea Pit 91 (I-6, 9.5-10 ft)	LACMRLPR41785	28430	140	32896	31770	32368	CO	MS	12	1, 2
Canis dirus	California	Rancho la Brea Pit 91 (I-7, 10.5-11 ft)	LACMRLPR39292	28510	380	33492	31523	32495	CO	MS	12	1, 2
Canis dirus	California	Rancho la Brea Pit 91 (I-7, 11-11.5 ft)	LACMRLPR39320	28620	200	33345	31889	32680	CO	MS	12	1, 2
Canis dirus	California	Rancho la Brea Pit 91 (I-7, 8.5-9 ft)	LACMRLPR23621	28360	160	32841	31663	32258	CO	MS	12	1, 2
Canis dirus	California	Rancho la Brea Pit 91 (L-11, 10.5-11 ft)	LACMRLPR37351	39090	580	44039	42177	42981	CO	MS	12	1, 2
Canis dirus	California	Rancho la Brea Pit 91 (L-11, 8.5-9 ft)	LACMRLPR14493	14040	50	17316	16816	17062	CO	MS	12	1, 2
Canis dirus	California	Rancho la Brea Pit 91 (M-11, 10.5-11 ft)	LACMRLPR36962	28070	130	32410	31425	31808	CO	MS	12	1, 2
Canis dirus	California	Rancho la Brea Pit 91 (M-11, 11.5-12 ft)	LACMRLPR50546	28310	170	32799	31601	32190	CO	MS	12	1, 2
Canis dirus	California	Rancho la Brea Pit 91 (M-4, 6.5-7 ft)	LACMRLPR15199	44650	2830	...	44614	47537	CO	MS	12	1, 2
Canis dirus	California	Rancho la Brea Pit 91 (M-4, 7-7.5 ft)	LACMRLPR15408	41800	800	46891	43776	45249	CO	MS	12	1, 2
Canis dirus	California	Rancho la Brea Pit 91 (M-4, 7.5-8 ft)	LACMRLPR16837	27560	130	31565	31119	31340	CO	MS	12	1, 2
Canis dirus	California	Rancho la Brea Pit 91 (M-4, 7.5-8 ft)	LACMRLPR18896	41010	580	45582	43451	44538	CO	MS	12	1, 2
Canis dirus	California	Rancho la Brea Pit 91 (M-4, 9.5-10 ft)	LACMRLPR34667	35800	400	41336	39573	40444	CO	MS	12	1, 2
Canis dirus	California	Rancho La Brea, Pit 60	UCIAMS-125319	25230	220	29865	28744	29284	CO	MS	12	9
Canis dirus	California	Rancho La Brea, Pit 67	UCIAMS-125320	12605	40	15160	14735	14981	CO	MS	12	9
Canis dirus	California	Rancho La Brea, Pit 91	UCIAMS 114092	41300	1200	47573	42889	44925	CO	MS	12	9
Canis dirus	California	Rancho La Brea, Pit 91	UCIAMS 125316	14280	60	17595	17166	17397	CO	MS	12	9
Canis dirus	California	Rancho La Brea, Pit 91	UCIAMS 125317	24830	210	29400	28443	28881	CO	MS	12	9
Canis dirus	California	Rancho La Brea, Pit 91	UCIAMS 125318	27500	280	31955	30945	31347	CO	MS	12	9
Canis dirus	California	Rancho La Brea, Pit 91	UCIAMS 127076	11820	30	13741	13560	13652	CO	MS	12	9
Canis dirus	California	Rancho La Brea, Project 23-1	UCIAMS 109446, 111959, 112119, 114083, 115587, 115593, 125334	34660	220	39734	38646	39161	CO	MS	12	9	mean of 7 dates on single specimen
Canis dirus	California	Rancho La Brea, Project 23-1	UCIAMS 125324	33380	800	39691	35863	37673	CO	MS	12	9
Canis dirus	California	Rancho La Brea, Project 23-1	UCIAMS 125325	36690	890	42699	39601	41222	CO	MS	12	9
Canis dirus	California	Rancho La Brea, Project 23-1	UCIAMS 127080	35400	420	41006	39021	40003	CO	MS	12	9
Canis dirus	California	Rancho La Brea, Project 23-13	UCIAMS-127079	32340	300	37120	35525	36256	CO	MS	12	9
Canis dirus	California	Rancho La Brea, Project 23-14	UCIAMS 111964, 112121, 114085, 114091, 115588	42500	1900	49788	43525	46258	CO	MS	12	9	mean of 5 dates on single specimen
Castoroides	New York	Dutchess Quarry Cave	CAMS-12587	11670	70	13710	13333	13501	CO	MS	12	1, 16
Castoroides	New York	Clyde	OS-73632	10150	50	12050	11501	11819	CO	MS	12	1, 16
Castoroides	Ohio	Sheriden cave	CAMS-26783	10850	60	12838	12673	12738	CO	ST	11	40
Cervalces	New Jersey	Manasquan Inlet	GX-26619	23530	170	27936	27411	27676	CO	MS	12	1, 16
Cervalces	New Jersey	Columbia stag moose	I-11286	11230	160	13388	12757	13088	CO	ST	11	1, 16
Cervalces	New York	Pawelsi Farm	BETA-141061	12180	60	14245	13835	14066	CO	MS	12	1, 16
Cervalces	New York	Near goshen	none given	11040	110	13087	12721	12908	CO	MS	12	1, 16
Cervalces	New York	Orange Co.	OS-68051{B}	10800	45	12760	12660	12712	CO	MS	12	1, 16
Equus	Alberta	Vauxhall, Gertzen site	OxA-14273	11620	150	13754	13157	13454	CO	MS	12	1,7
Equus	Alberta	Grand Prairie	P89.21.1	11200	90	13252	12827	13063	CO	MS	12	1,17
Equus	Arizona	Rampart Cave	A-1791	26300	760	31882	28772	30401	HO	ST	11	1,6
Equus	California	Rancho la Brea Pit 4 (A-5, 9 ft)	QC412	22000	1200	29070	23835	26381	CO	ST	11	1,8
Equus	California	Rancho la Brea Pit 10 (F-11, 4-5.5 ft)	UCLA1292CC	15700	530	20352	17885	19050	CO	ST	11	1,8
Equus	California	Rancho la Brea Pit 60 (C-12, 14 ft)	QC410	24900	3360	45719	23845	31162	CO	ST	11	1,8
Equus	California	Rancho la Brea Pit 81	QC405	10940	510	13972	11317	12793	CO	ST	11	1,8
Equus	California	Rancho la Brea Pit 2051 (I-3, 6 ft)	QC430	26140	2200	38259	26550	30962	CO	ST	11	1,8
Equus	California	Rancho la Brea Pit 3 (C-3, 17.5 ft)	LACMHC28501	14745	40	18097	17779	17942	CO	MS	12	1,2
Equus	California	Rancho la Brea Pit 3(E-2, 9 ft)	LACMHCZ4360	12820	90	15650	15029	15295	CO	MS	12	1,2
Equus	California	Rancho la Brea Pit 3 (E-2, 11.5 ft)	LACMHCZ4450	14250	40	17529	17161	17360	CO	MS	12	1,2
Equus	California	Rancho la Brea Pit 60 (E-12, 18 ft)	LACMHCZ4579	26320	240	31017	29952	30597	CO	MS	12	1,2
Equus	Montana	Blacktail Cave	GX-21558	27200	370	31867	30671	31184	CO	ST	11	1,18
Equus	Nevada	Fishbone Cave	UCR-3920/CAMS -69408	11210	50	13181	12984	13080	CO	MS	12	4
Equus	Nevada	Fishbone Cave	UCR-3783/CAMS 59288	11350	40	13285	13100	13193	CO	MS	12	4
Equus	Nevada	Fishbone Cave	AA-759	12280	520	16040	13198	14502	CO	MS	12	4
Equus	Nevada	Gypsum Cave	A-1271	25000	1300	32469	27011	29353	HO	ST	11	1,6
Equus	Nevada	Gypsum Cave	A-1449	13310	210	16613	15330	16001	HO	ST	11	1,6
Equus	Nevada	Gypsum Cave	LACM 109/150807	13070	55	15896	15380	15669	CO	MS	12	1,17
Equus	Nevada	Mineral Hill Cave	SR-5279/CAMS-58194	45700	1000	...	47258	48865	CO	MS	12	12
Equus	Nevada	Mineral Hill Cave	Beta-134250	31130	200	35495	34625	35018	CO	MS	12	12
Equus	Nevada	Mineral Hill Cave	NSRL-3885/CAMS-42368	42420	820	47685	44365	45813	CO	MS	12	12
Equus	Nevada	Mineral Hill Cave	Beta-134247	35080	280	40310	38917	39630	CO	MS	12	12
Equus	Oregon	Willamette Valley	UCIAMS78128 X, AA87436, AA87436 S	11327	36	13267	13087	13172	CO	MS	12	1,19
Equus	Oregon	Willamette Valley	UCIAMS78129 X, AA87433 U, AA87433 S	11544	33	13457	13298	13383	CO	MS	12	1,19
Equus	Oregon	Paisley Cave 2	UCIAMS-86251	11740	25	13602	13460	13533	CO	MS	12	14,15
Equus	Oregon	Paisley Cave 2	UCIAMS-103085	11980	35	13976	13737	13815	CO	MS	12	14,15
Equus	Oregon	Paisley Cave 2	UCIAMS-103084	12340	35	14632	14113	14306	CO	MS	12	14,15
Equus	Oregon	Paisley Cave 5	UCIAMS-79655	11365	35	13293	13120	13208	CO	MS	12	14,15
Equus	Oregon	Paisley Cave 5	UCI-78159	11420	35	13340	13149	13259	CO	MS	12	14,15
Equus	Oregon	Paisley Cave 5	UCI-78117	11435	35	13382	13178	13277	CO	MS	12	14,15
Equus	Oregon	Paisley Cave 5	UCIAMS-103088	11810	40	13755	13490	13645	CO	MS	12	14,15
Equus	Oregon	Paisley Cave 5	UCIAMS-103087	11820	40	13753	13552	13651	CO	MS	12	14,15
Equus	Oregon	Paisley Cave 5	UCIAMS-90591	12340	25	14585	14114	14291	CO	MS	12	14,15
Equus	Oregon	Paisley Cave 5	UCIAMS-90592	12385	30	14711	14170	14417	CO	MS	12	14,15
Equus	Oregon	Paisley Cave 5	UCIAMS-79656	12410	35	14786	14191	14484	CO	MS	12	14,15
Equus	Utah	Oakleaf Alcove	A-526	24600	1400	32208	26213	29027	DU	ST	11	1,20
Equus	Wyoming	Natural Trap Cave (Unit 3)	Dicarb-690	17620	1655	26227	17960	21680	CO	ST	11	1,21
Equus	Wyoming	Juniper Cave	CAMS-90973	41770	1060	47659	43354	45298	CO	MS	12	1,22
Equus	Wyoming	Natural Trap Cave	KU819377	27410	200	31561	31000	31267	CO	MS	12	1,17
Euceratherium	California	Potter Creek	UCR-381	8250	330	10138	8421	9196	CO	ST	11	1,6
Euceratherium	Nevada	Falcon Hill	UCR-3780/CAMS-59155	11950	50	13986	13596	13785	CO	MS	12	4
Euceratherium	Utah	Bechan Cave (spring-green mass containing pellet forms)	Beta-18269	11630	150	13760	13165	13464	DU	ST	11	1,20
Euceratherium	Utah	Cottonwood Alcove	Beta-28790	12510	190	15337	14039	14703	DU	ST	11	1,20
Euceratherium	Utah	Grobot Grotto (slope of profile)	Beta-14420	20930	400	25982	24255	25178	DU	ST	11	1,20
Euceratherium	Utah	Grobot Grotto (3.48m)	Beta-23322	18320	290	22847	21469	22159	DU	ST	11	1,20
Glossotherium	California	Rancho la Brea Pit 60 (F-11, 12 ft)	QC361	23420	350	28335	27049	27623	CO	ST	11	1,8
Glossotherium	California	Rancho la Brea Pit 2051 (N-21, 5 ft)	QC443	22890	500	27970	26095	27128	CO	ST	11	1,8
Glossotherium	California	Rancho la Brea Pit 2051 (T-22, 8 ft)	QC390	20450	460	25719	23625	24661	CO	ST	11	1,8
Glossotherium	California	Rancho la Brea Pit 2051 (D-13, 15 ft)	QC381	19480	550	24980	22358	23509	CO	ST	11	1,8
Hemiauchenia	Nevada	Mineral Hill Cave	Beta-145662	39230	1330	45995	41389	43365	CO	MS	12	12
Hemiauchenia	Nevada	Mineral Hill Cave	Beta-134248	36320	320	41606	40264	40967	CO	MS	12	12
Hemiauchenia	Nevada	Mineral Hill Cave	NSRL-3886/CAMS-42369	50190	1940	56024	46847	50730	CO	MS	12	12
Homotherium	Minnesota	Tyson Spring Cave	NZA 30409	22250	130	26956	26121	26481	CO	ST	11	51
Mammut	Atlantic Ocean	Cinmar	UCIAMS-53545	22760	90	27400	26782	27141	CO	MS	12	1,16
Mammut	Atlantic Ocean	Mastodon	AA-1506	11070	130	13150	12712	12931	CO	ST	11	1,16
Mammut	California	Rancho la Brea Pit 3 (E-5, 14 ft)	UCLA1292T	14350	175	17934	17006	17475	CO	ST	11	1,8
Mammut	California	Rancho la Brea Pit 3 ( C-3, 15 ft)	UCLA1292AA	14430	200	18059	17032	17574	CO	ST	11	1,8
Mammut	California	Rancho La Brea, Pit 3	UCIAMS 91674, 91675	14035	30	17235	16844	17055	CO	MS	12	9	mean of 2 dates on same specimen
Mammut	California	Rancho La Brea, Pit 61/67	UCIAMS 91676, 91652, 91677, 91678,91653	12030	40	14019	13756	13876	CO	MS	12	9	mean of 5 dates on single specimen
Mammut	Illinois	Aurora, Kane Co.	UCIAMS-19329, CAMS-110994	11100	27	13073	12845	12993	DE	MS	12	1,23
Mammut	Illinois	Aurora, Kane Co.	A 0549	11320	50	13274	13078	13169	DE	MS	12	1,23
Mammut	Illinois	Bamford Farm	AA98897UF	11620	110	13722	13257		BD	AMS	12	53
Mammut	Illinois	Bamford Farm	AA98898	11380	110	13442	13060		BD	AMS	12	53
Mammut	Illinois	Brewster Creek, DuPage Co.	UCI 22177	11455	35	13402	13206	13301	DE	MS	12	1,23
Mammut	Illinois	Chester	AA97887UF	29340	940	35328	31382		BD	AMS	12	53
Mammut	Illinois	Clear Lake	NZA32590	20550	100	25126	24401		BD	AMS	12	53
Mammut	Illinois	Couch Cave	AA98903	>41100	110	13442	13060		BD	AMS	12	53
Mammut	Illinois	Glen Ellen/Wheaton	AA101532	11541	74	13547	13237		BD	AMS	12	53
Mammut	Illinois	Green Valley	AA97968UF	11130	130	13223	12738		BD	AMS	12	53
Mammut	Illinois	Hawthorne Farm	NZA26128	12248	40	14321	14003		BD	AMS	12	53
Mammut	Illinois	Hawthorne, Ford Co.	NZA 26128	12248	40	14322	14002	14147	DE	MS	12	1,23
Mammut	Illinois	Manns Chapel	AA97969	11820	120	13968	13429		BD	AMS	12	53
Mammut	Illinois	Painter Creek	AA97882	17770	100	21837	21187		BD	AMS	12	53
Mammut	Illinois	Porter Shelter	AA106430	12490	80	15085	14249		BD	AMS	12	53
Mammut	Illinois	Shawneetown	AA98902	11450	110	13477	13085		BD	AMS	12	53
Mammut	Illinois	Sidwell Farm	AA100632	11259	72	13087	12730		BD	AMS	12	53
Mammut	Illinois	Urbana	ISGS-17a, ISGS-17b	7910	141	9122	8420	8772	CO	ST	11	1,6
Mammut	Indiana	Aker	AA100652	12400	120	15050	14086		BD	AMS	12	53
Mammut	Indiana	Anderson Farm	AA100643	11890	120	14024	13468		BD	AMS	12	53
Mammut	Indiana	Benedict	AA100641	11620	120	13733	13232		BD	AMS	12	53
Mammut	Indiana	Benedict	AA100640	11420	110	13458	13078		BD	AMS	12	53
Mammut	Indiana	Benedict	AA100639	11630	120	13740	13246		BD	AMS	12	53
Mammut	Indiana	Bothwell Farm	AA100638	11710	120	13769	13299		BD	AMS	12	53
Mammut	Indiana	Bothwell Farm	AA100637	11500	110	13550	13126		BD	AMS	12	53
Mammut	Indiana	Bothwell Farm	AA100636	11560	110	13591	13145		BD	AMS	12	53
Mammut	Indiana	Bothwell Farm	AA100635	11480	120	13546	13096		BD	AMS	12	53
Mammut	Indiana	Buesching	AA100650	11450	110	13476	13085		BD	AMS	12	53
Mammut	Indiana	Day	AA100651	11140	110	13201	12753		BD	AMS	12	53
Mammut	Indiana	Delco Farm	AA98899UF	10837	68	13142	12736		BD	AMS	12	53
Mammut	Indiana	Kewanna	AA100654	11431	70	13406	12885		BD	AMS	12	53
Mammut	Indiana	Kolarik	AA100653	11840	120	13983	13442		BD	AMS	12	53
Mammut	Indiana	Medaryville	AA98901	14470	680	15856	14336		BD	AMS	12	53
Mammut	Indiana	Overmyer	AA102533	11130	67	13073	12726		BD	AMS	12	53
Mammut	Indiana	Reeker	AA100657	12630	130	15334	14292		BD	AMS	12	53
Mammut	Indiana	Shafer	AA100655	12580	130	15271	14248		BD	AMS	12	53
Mammut	Iowa	Four Mile Creek	AA101539	11130	110	13187	12748		BD	AMS	12	53
Mammut	Iowa	13WD0, Woodbury County	AA101531	22280	400	27388	25869		BD	AMS	12	53
Mammut	Iowa	Kefler-White Pit	AA101538	39600	3300	37451	49567		BD	AMS	12	53
Mammut	Kentucky	Big Bone Lick	UCIAMS-35590	11020	30	13005	12772	12880	CO	MS	12	41
Mammut	Kentucky	Big Bone Lick	UCIAMS-35591	12210	35	14226	13984	14102	CO	MS	12	41
Mammut	Kentucky	Big Bone Lick	UCIAMS-35592	11700	35	13580	13450	13517	CO	MS	12	41
Mammut	Massachusets	Ivory Pond	GX-9024G	11440	655	15563	11805	13464	CO	ST	11	1,16
Mammut	Michigan	Heisler Mastodon	AA-6979	11770	110	13825	13361	13603	CO	MS	12	40
Mammut	Michigan	Grandville	AA102531	12160	130	14666	13735		BD	AMS	12	53
Mammut	Michigan	Moorland	AA102532	12180	130	14695	13745		BD	AMS	12	53
Mammut	Missouri	Boney Spring	AA97874	11616	72	13730	13281		BD	AMS	12	53
Mammut	Missouri	Boney Spring	AA101549	11660	130	13764	13251		BD	AMS	12	53
Mammut	Nebraska	Sterling	AA105156	11506	89	13534	13143		BD	AMS	12	53
Mammut	New Jersey	Sparta Mastodon	GX-5742[B]	12730	360				CO	ST	11	1,16
Mammut	New Jersey	Borodin Mastodon	GX-25818	12510	180	15304	14070	14703	CO	ST	11	1,16
Mammut	New Jersey	Bojak Mastodon	GX-2675	10995	750	15177	10791	12882	CO	ST	11	1,16
Mammut	New York	Arborio Mastodon	OS-93884	11750	60	13729	13457	13569	CO	MS	12	1,16
Mammut	New York	Cohoes	OS-97863	11150	85	13250	12770		DE	AMS	12	52
Mammut	New York	Cohoes	CURL-2107	11070	60	13070	12790		CO	AMS	12	52
Mammut	New York	Colgan-King Ferry Mastodon	OS-95596	10400	50	12520	12080		DE	AMS	12	52
Mammut	New York	Doerfel	CAMS-54734	11460	60	13438	13162	13307	CO	MS	12	1,16
Mammut	New York	Ellenville Mastodon	OS-94876	10850	45	12800	12687	12732	CO	MS	12	1,16
Mammut	New York	Fairview Mastodon	AA-7397	11565	105	13588	13162	13395	CO	ST	11	1,16
Mammut	New York	Hiscock	AA-6977	11390	80	13397	13085	13231	CO	MS	12	1,16
Mammut	New York	Hiscock	TO-3194	10990	100	13055	12715	12873	CO	ST	11	1,16
Mammut	New York	Hiscock	NZA-1106	10850	140	13060	12551	12771	CO	MS	12	1,16
Mammut	New York	Hiscock	CAMS-62560	10810	50	12780	12659	12716	CO	MS	12	1,16
Mammut	New York	Hiscock	CAMS-27143	10790	70	12798	12587	12705	CO	MS	12	1,16
Mammut	New York	Hiscock	CAMS-17407	10630	80	12715	12421	12600	CO	MS	12	1,16
Mammut	New York	Hiscock (Englebert)	BETA-24412	10515	120	12699	12065	12428	CO	MS	12	1,16
Mammut	New York	Hyde Park Mastodon	BETA-135234	11480	60	13455	13193	13330	CO	MS	12	1,16
Mammut	New York	near Goshen	none given	12325	30	14555	14095	14261	CO	MS	12	1,16
Mammut	New York	North Java	BETA-176928	11630	60	13574	13324	13459	CO	MS	12	1,16
Mammut	New York	Perkinsville	OS-93357	11500	45	13449	13261	13349	CO	MS	12	1,16
Mammut	New York	Pirrello Mastodon	OS-93338	11700	40	13586	13443	13517	CO	MS	12	1,16
Mammut	New York	Temple Hill Mastodon	OS-93337/NZA-12584	10920	40	12859	12701	12770	CO	MS	12	1,16
Mammut	New York	Tunkamoose Mastodon	OS-78281/OS-78282	12320	40	14599	14084	14265	CO	MS	12	1,16
Mammut	New York	Watkins Glen Mastodon	BETA-176930	10840	60	12829	12668	12732	CO	MS	12	1,16
Mammut	Nova Scotia	Lower Middle River	GCS-1220	32000	630				CO	ST	11	1,16
Mammut	Ohio	Burning Tree Mastodon	PITT-830	10860	70	12917	12666	12750	CO	ST	11	40
Mammut	Ohio	Burning Tree Mastodon	NSRL-283	11390	80	13397	13085	13231	CO	ST	11	40
Mammut	Ohio	Willard Mastodon	GX-4534	9520	250	11614	10205	10845	CO	ST	11	40
Mammut	Ohio	Conway	AA102535	12010	130	14191	13553		BD	AMS	12	53
Mammut	Ohio	Farrington	AA102538	12560	130	15241	14225		BD	AMS	12	53
Mammut	Ohio	McGill	AA102539	11410	120	13471	13061		BD	AMS	12	53
Mammut	Ohio	Gavers	AA102540	12100	130	14438	13585		BD	AMS	12	53
Mammut	Ohio	Crabtree	AA102536	11800	120	13951	13406		BD	AMS	12	53
Mammut	Ohio	JJ Charolais Ranch	AA102537	13257	88	15845	15245		BD	AMS	12	53
Mammut	Ontario	Delaware	AA-84998	12360	120	15013	14032	14451	CO	MS	12	1,16
Mammut	Ontario	Thamesville Mastodont	GSC-611	11380	170	13563	12876	13233	CO	ST	11	1,16
Mammut	Ontario	Caradoc	AA-84980	11120	110	13167	12735	12969	CO	MS	12	1,16
Mammut	Ontario	Point Edward	AA102527	11290	120	13408	12885		BD	AMS	12	53
Mammut	Ontario	Rodney	AA102528	11960	120	14116	13545		BD	AMS	12	53
Mammut	Ontario	Toonen Farm	AA84989	11820	120	13968	13428		BD	AMS	12	53
Mammut	Ontario	Wellandport	AA102530	12220	130	14764	13761		BD	AMS	12	53
Mammut	Ontatario	Norfolk	AA-84989	11820	120	13968	13428	13649	CO	MS	12	1,16
Mammut	Oregon	Willamette Valley	UCIAMS78127 X, AA87428 U, AA87428 S	11487	32	13420	13265	13336	CO	MS	12	1,19
Mammut	Pennsylvania	Frankstown Cave	PITT-491	13740	145	17063	16185	16610	CO	ST	11	1,16
Mammut	Utah	Sinkhole Mastodon Site	Beta-15018	10800	250	13207	12035	12698	CO	ST	11	24
Mammut	Washington	Manis Mastodon	UCIAMS-11350, UCIAMS-12046, UCIAMS-11677, UCIAMS-29113	11960	17	13959	13728	13775	CO	MS	12	42	mean of 4 dates
Mammut	Wisconsin	Boaz	AA106383	10780	80	12810	12560		BD	AMS	12	53
Mammut	Wisconsin	Neath farm	AA106380	11300	70	13290	13055		BD	AMS	12	53
Mammut	Wisconsin	Schimelphfenig Bog East	AA106381	11230	70	13273	12956		BD	AMS	12	53
Mammut	Wisconsin	Schimelphfenig Bog West	AA106382	11220	80	13270	12885		BD	AMS	12	53
Mammut	Wisconsin	Mud Lake	AA105158	11528	89	13551	13189		BD	AMS	12	53
Mammut	Wisconsin	Paris Township	AA105159	11448	92	13459	13110		BD	AMS	12	53
Mammuthus	Alberta	Calgary, Klippert/Burnco Pit	BGS-2141	10743	100	12822	12428	12668	CO	MS	12	1,7
Mammuthus	Atlantic Ocean	Berry Mammoth	AA-1505	10930	315	13465	12038	12828	CO	ST	11	1,16
Mammuthus	California	Santa Rosa	CAMS-24429	12840	410	16525	13954	15260	CO	MS	12	1,25
Mammuthus	California	Rancho La Brea, Project 23-11	UCIAMS 111975, 112814, 114089,	36770	750	42519	39949	41308	CO	MS	12	9	mean of 3 dates on single specimen
Mammuthus	Colorado	Lamb Spring	SI-4850	11735	95	13763	13393	13564	CO	ST	11	1,27
Mammuthus	Colorado	Lamb Spring	M-1464	13140	1000	18554	13295	15812	CO	ST	11	1,27
Mammuthus	Colorado	Dutton	SI-2897	11710	150	13938	13243	13547	CO	ST	11	1,6
Mammuthus	Idaho	Owl Cave (Wasden Site)	WSU-1259	12250	200	15075	13740	14300	CO	ST	11	28
Mammuthus	Idaho	Owl Cave (Wasden Site)	WSU-1281	12850	150	15846	14804	15351	CO	ST	11	28
Mammuthus	Idaho	Owl Cave (Wasden Site)	WSU-1786	10920	150	13090	12593	12836	CO	ST	11	28
Mammuthus	Illinois	Bamford Farm	AA97966UF	12080	120	14279	13588		BD	AMS	12	53
Mammuthus	Illinois	Belleview	AA97886UF	18220	240	22560	21457		BD	AMS	12	53
Mammuthus	Illinois	Henry IL	AA100659	21670	360	26600	25237		BD	AMS	12	53
Mammuthus	Illinois	Kewanee	AA105157	13660	110	16886	16162		BD	AMS	12	53
Mammuthus	Illinois	Lincoln College, Logan Co.	NZA 27739, NZA26118	11648	36	13569	13415	13481	DE	MS	12	1,23
Mammuthus	Illinois	Painter Creek, Hancock Co.	NZA 28850	17681	70	21671	21099	21395	DE	MS	12	1,23
Mammuthus	Illinois	Principia College, Jersey Co.	CAMS 104172	17810	4300	47085	14391	25390	DE	MS	12	1,23
Mammuthus	Illinois	Wyanet, Bureau Co.	NZA 28851	15947	60	19465	19022	19237	DE	MS	12	1,23
Mammuthus	Indiana	Alton	AA100644	18810	270	23431	22136		BD	AMS	12	53
Mammuthus	Indiana	Bethlehem Quad	AA100642	19120	270	23684	22453		BD	AMS	12	53
Mammuthus	Indiana	Hershberger Mammuthus	AA100649	12400	130	15075	14073		BD	AMS	12	53
Mammuthus	Iowa	13CF1, Dunlap/Roush Pit	AA100633	13780	150	17130	16220		BD	AMS	12	53
Mammuthus	Iowa	13CF2, Johannsen Pit	AA101542	17930	240	22330	21074		BD	AMS	12	53
Mammuthus	Iowa	13WD4	AA101540	34900	1900	43938	35595		BD	AMS	12	53
Mammuthus	Iowa	Ada Hayden Park	AA104823	13100	100	16023	15336		BD	AMS	12	53
Mammuthus	Iowa	Allied	SR6071	13675	45	16740	16270		BD	AMS	12	53
Mammuthus	Iowa	Boggess Farm	AA100658	14100	150	17569	16648		BD	AMS	12	53
Mammuthus	Iowa	Boggess Farm	AA105160	14110	120	17526	16761		BD	AMS	12	53
Mammuthus	Iowa	Boggess Farm	ISM2014-22	14280	110	17635	17126		BD	AMS	12	53
Mammuthus	Iowa	Des Moines	AA101536	14250	170	17840	16855		BD	AMS	12	53
Mammuthus	Iowa	Schaeffer Farm	ISM2012-43	18000	240	22381	21511		BD	AMS	12	53
Mammuthus	Iowa	Traer	AA101534	16690	210	20644	19610		BD	AMS	12	53
Mammuthus	Iowa	Waterloo IA	AA101533	22730	420	27178	25826		BD	AMS	12	53
Mammuthus	Kansas	Koehn-Schneider	Tx-6405	11050	170	13246	12690	12927	CO	MS	12	40
Mammuthus	Kansas	Lovewell Mammoth II	UCIAMS-11211	19530	80	23818	23210	23533	CO	MS	12	43
Mammuthus	Kansas	Lovewell Mammoth I	CAMS-112739	20430	300	25401	23906	24628	CO	MS	12	43
Mammuthus	Maine	Scarborough	CAMS-54733/OS-5636/AA-8215A	12190	40	14212	13954	14081	CO	MS	12	1,16
Mammuthus	Maryland	Ingelwood	SI-5357	20610	245	25473	24211	24827	CO	ST	11	1,6
Mammuthus	Michigan	Prillwitz	AA104824	11300	100	13389	13021		BD	AMS	12	53
Mammuthus	Montana	Box Creek	Beta-155639, SR-6023	33356	284	38455	36719	37645	CO	ST	11	1,18
Mammuthus	Montana	Deer Creek mammoth	SR-5576, Beta-102031	11915	65	13954	13565	13734	CO	ST	11	1,18, 44	mean of two dates
Mammuthus	Montana	Glendive mammoth	Beta-155642	20470	80	24983	24329	24622	CO	ST	11	1,18
Mammuthus	Montana	Lindsay Mammoth	SR-8254, SR-8253	12260	35	14334	14023	14160	CO	ST	11	45	mean of two dates with lowest standard deviations
Mammuthus	Montana	Beaver Creek	SR-6086	26000	120	30695	29805	30298	CO	ST	11	1,18
Mammuthus	Nebraska	La Sena	AA-6972	18440	145	22583	21910	22298	CO	MS	12	46
Mammuthus	Nevada	Pyramid Lake	UCR-3795/CAMS 59285	10340	40	12389	12007	12188	CO	MS	12	4
Mammuthus	Nevada	Pyramid Lake	UCR-3796/CAMS 59286	10360	50	12410	12011	12224	CO	MS	12	4
Mammuthus	Nevada	Wallman Mammoth	not provided	10630	70	12714	12425	12606	CO	MS	12	4
Mammuthus	New York	Chittenango Mammoth	OS-93430	11250	65	13264	13006	13116	CO	MS	12	1,16
Mammuthus	New York	Clyde Barge Canal	OS-85534	11750	65	13733	13455	13572	CO	MS	12	1,16
Mammuthus	New York	Kitchiwan Mammoth	OS-97775	12950	100	16330	15070		CO	AMS	12	52
Mammuthus	New York	Lewiston Mammoth A	OS-97864	10300	65	12400	11830		DE	AMS	12	52
Mammuthus	New York	Randolph Mammoth	OS-93354	10350	45	12397	12016	12210	CO	MS	12	1,16
Mammuthus	New York	Watkins Glen Mammoth	BETA-176929	10890	50	12851	12691	12758	CO	MS	12	1,16
Mammuthus	Ontario	Muirkirk Mammoth	GRA-22177/GRN-28020/GRN-28022	12190	40	14212	13954	14081	CO	ST	11	1,16
Mammuthus	Ontario	Rostock Mammoth	WAT-999	10790	150	13043	12413	12708	CO	ST	11	1,16
Mammuthus	Ontario	Queenston Heights	AA102526	11820	130	13994	13408		BD	AMS	12	53
Mammuthus	Ontario	Rostock	AA102525	11400	120	13465	13070		BD	AMS	12	53
Mammuthus	Oregon	Willamette Valley	UCIAMS78126, AA87425 U, AA87425 C	12286	31	14417	14057	14194	CO	MS	12	1,19
Mammuthus	Oregon	Willamette Valley	Wk-21807	12023	77	14103	13721	13883	CO	MS	12	1,19
Mammuthus	Pennsylvania	Newton/Spring Lake	WIS-1935	14240	150	17774	16888	17331	CO	ST	11	1,16
Mammuthus	Pennsylvania	Moon Mammoth	BETA-49776	12210	120	14695	13765	14140	CO	ST	11	1,16
Mammuthus	Utah	Bechan Cave (bolus with possible other remains	GX-9371	13505	580	17956	14490	16298	DU	ST	11	1,20
Mammuthus	Utah	Bechan Cave (M1 bolus)	A-3212	11670	300	14350	12825	13548	DU	ST	11	1,20
Mammuthus	Utah	Bechan Cave (M2 bolus)	A-3213	12900	160	15961	14913	15426	DU	ST	11	1,20
Mammuthus	Utah	Bechan Cave (M3 bolus)	A-3296	11850	160	14090	13375	13690	DU	ST	11	1,20
Mammuthus	Utah	Bechan Cave (M4 bolus)	A-3298	12620	220	15647	14110	14885	DU	ST	11	1,20
Mammuthus	Utah	Bechan Cave (mainly dung, but possibly other organic remains)	A-3297	12400	250	15340	13756	14554	DU	ST	11	1,20
Mammuthus	Utah	Bechan Cave (plant remains from dung)	AA-1109	12470	140	15150	14120	14638	DU	MS	12	1,20
Mammuthus	Utah	Bechan Cave (plant remains from dung)	AA-1110	12390	120	15042	14075	14502	DU	MS	12	1,20
Mammuthus	Utah	Bechan Cave (plant remains from dung)	AA-1111	13390	280	16968	15298	16124	DU	MS	12	1,20
Mammuthus	Utah	Bechan Cave (plant remains from dung)	AA-1112	12430	300	15605	13739	14609	DU	MS	12	1,20
Mammuthus	Utah	Bechan Cave (plant remains from dung)	AA-1113	12090	210	14836	13474	14022	DU	MS	12	1,20
Mammuthus	Utah	Bechan Cave (plant remains from dung)	AA-1114	12320	160	15046	13850	14405	DU	MS	12	1,20
Mammuthus	Utah	Bechan Cave (plant remains from dung)	AA-1116	12610	140	15350	14221	14892	DU	MS	12	1,20
Mammuthus	Utah	Bechan Cave (plant remains from dung)	AA-1117	12620	130	15341	14260	14919	DU	MS	12	1,20
Mammuthus	Utah	Bechan Cave (plant remains from dung)	AA-1119	12430	150	15138	14065	14576	DU	MS	12	1,20
Mammuthus	Utah	Bechan Cave (plant remains from dung)	AA-1120	12880	140	15868	14954	15399	DU	MS	12	1,20
Mammuthus	Utah	Bechan Cave (plant remains from dung)	AA-1121	12570	130	15263	14227	14823	DU	MS	12	1,20
Mammuthus	Utah	Bechan Cave (plant remains from dung)	AA-1122	12390	140	15090	14040	14511	DU	MS	12	1,20
Mammuthus	Utah	Bechan Cave (plant remains from dung)	AA-1123	11870	140	14056	13440	13703	DU	MS	12	1,20
Mammuthus	Utah	Bechan Cave (plant remains from dung)	AA-1124	12570	100	15210	14300	14850	DU	MS	12	1,20
Mammuthus	Utah	Grobot Grotto (10.1 m)	Beta-20996	26140	670	31363	28888	30261	DU	ST	11	1,20
Mammuthus	Utah	Grobot Grotto (slope)	Beta-14422	28290	2100	39565	28710	33054	DU	ST	11	1,20
Mammuthus	Utah	Mammoth Alcove	Beta-20705	16630	280	20795	19410	20077	DU	ST	11	1,20
Mammuthus	Utah	Sandy Mammoth	SI-2341a, SI-2341b, RL-464	7333	167	8455	7827	8155	CO	ST	11	1,6, 29
Mammuthus	Utah	Silver Creek	UCR-331	18150	950	24475	19785	22025	CO	ST	11	1,6
Mammuthus	Utah	Huntington Dam	AA-4936	11220	110	13290	12815	13082	CO	MS	12	1,5
Mammuthus	Utah	Withers Wallow	Beta-25419	12010	160	14358	13462	13882	DU	ST	11	1,20
Mammuthus	Viriginia	Saltville	NZA-29582	14510	55	17895	17500	17687	CO	MS	12	1,5
Mammuthus	Wisconsin	Hebior	CAMS-28302,CAMS-24943, CAMS-61137	12540	30	15111	14578	14864	CO	MS	12	47	mean of 3 dates
Mammuthus	Wisconsin	Mud Lake	CAMS- 36643, CAMS-72139, CAMS 72138, CAMS-61136	13460	25	16343	16041	16196	CO	MS	12	47	mean of 4 dates
Mammuthus	Wisconsin	Fenske	CAMS-72253, CAMS 72137, CAMS 72335	11230	30	13150	13046	13093	CO	MS	12	47	mean of 3 dates
Mammuthus	Wisconsin	Schaefer	CAMS- 72140, CAMS-30171, CAMS-61135, UCIAMS-127317, CAMS-61143, UCIAMS-127318, CAMS-72141, CAMS-95516, CAMS-95518, CAMS-95514, CAMS-95517, CAMS-95515, CAMS-95520, CAMS-95519, CAMS-95521	12440	45	14920	14225	14560	CO	MS	12	47	mean of 15 dates
Mammuthus	Wisconsin	Durwood Maas farm	AA104822	13240	100	16230	15610		BD	AMS	12	53
Mammuthus	Wyoming	Union Pacific Mammoth Site	AA-84864, AA-84865, AA-100399, AA-100400	11560	60	13538	13271	13392	DE	MS	12	48	mean of 4 dates tusk
Megalonyx	Ohio	Firelands	UCIAMS-38250	11740	35	13714	13454	13538	CO	MS	12	49
Navahoceros	Nevada	Mineral Hill Cave	SR-5287/CAMS-58191	49800	1700	54531	46843	50201	CO	MS	12	12
Navahoceros	Nevada	Mineral Hill Cave	Beta-134241	37750	440	42700	41465	42083	CO	MS	12	12
Nothrotheriops	Arizona	Muav Caves (surface)	A-1212	11140	160	13284	12721	12994	DU	ST	11	1,20
Nothrotheriops	Arizona	Muav Caves (surface)	A-1213	11290	170	13458	12793	13150	DU	ST	11	1,20
Nothrotheriops	Arizona	Muav Caves (surface)	A-2625	11610	60	13563	13312	13438	DU	ST	11	1,20
Nothrotheriops	Arizona	Muav Caves (surface)	A-2626	10650	220	13044	11839	12517	DU	ST	11	1,20
Nothrotheriops	Arizona	Muav Caves (surface)	A-2627	11060	240	13422	12565	12949	DU	ST	11	1,20
Nothrotheriops	Arizona	Muav Caves (surface)	A-2628	11810	70	13761	13478	13638	DU	ST	11	1,20
Nothrotheriops	Arizona	Rampart Cave	L473A	9900	400	12639	10405	11469	DU	ST	11	1,30
Nothrotheriops	Arizona	Rampart Cave	L473C	11900	500	15465	12797	13980	DU	ST	11	1,30
Nothrotheriops	Arizona	Rampart Cave (0-5cm)	A-1041	11480	200	13758	12957	13327	DU	ST	11	1,20
Nothrotheriops	Arizona	Rampart Cave (0-5cm)	A-1392	11370	300	13847	12696	13237	DU	ST	11	1,20
Nothrotheriops	Arizona	Rampart Cave (61cm)	A-1070	12440	300	15613	13745	14622	DU	ST	11	1,20
Nothrotheriops	Arizona	Rampart Cave (67cm)	A-1207	13140	320	16815	14704	15751	DU	ST	11	1,20
Nothrotheriops	Arizona	Rampart Cave (99cm)	A-1043	36200	6000	...	34705	41696	DU	ST	11	1,20
Nothrotheriops	Arizona	Rampart Cave (99cm)	A-1210	32560	730	38576	35107	36754	DU	ST	11	1,20
Nothrotheriops	Arizona	Rampart Cave (secondarily deposited in midden)	A-1453	11140	250	13487	12614	13015	DU	ST	11	1,20
Nothrotheriops	Arizona	Rampart Cave (surface)	A-1066	11000	140	13117	12690	12889	DU	ST	11	1,20
Nothrotheriops	Arizona	Rampart Cave (surface)	A-1067	10780	200	13082	12149	12689	DU	ST	11	1,20
Nothrotheriops	Arizona	Rampart Cave (surface)	A-1068	11020	200	13287	12599	12914	DU	ST	11	1,20
Nothrotheriops	Arizona	Rampart Cave (surface)	A-1602	11090	190	13314	12685	12961	DU	ST	11	1,20
Nothrotheriops	Arizona	Rampart Cave (surface)	I-442	10400	275	12740	11288	12163	DU	ST	11	1,20
Nothrotheriops	Arizona	Rampart Cave (unknown location)	A-1318	12470	170	15229	14062	14640	DU	ST	11	1,20
Nothrotheriops	Arizona	Rampart Cave (unknown location)	A-1395	11160	130	13261	12748	13010	DU	ST	11	1,20
Nothrotheriops	Arizona	Rampart Cave (unknown location)	A-2174	10500	180	12733	11775	12354	DU	ST	11	1,20
Nothrotheriops	California	Newberry Cave	UCR-1143	11600	500	15160	12584	13586	DU	ST	11	31
Nothrotheriops	California	Rancho la Brea Pit 91 (K-8, 11.5-12 ft)	LACMRLPR38722, LACMRLPR36388, LACMRLPR223385	28490	139	32978	31831	32473	CO	MS	12	1,2
Nothrotheriops	California	Rancho La Brea, Pit 91	LACMHC 123491	28290	230	32893	31505	32180	CO	MS	12	9
Nothrotheriops	Nevada	Gypsum Cave	A-1609	33910	3720	49221	33596	39603	DU	ST	11	1,32
Nothrotheriops	Nevada	Gypsum Cave	A-1611	21470	760	27410	24179	25776	DU	ST	11	1,32
Nothrotheriops	Nevada	Gypsum Cave	LJ-452	11690	250	14153	13055	13550	DU	ST	11	1,6
Nothrotheriops	Nevada	Gypsum Cave	A-1202	11360	260	13717	12736	13220	DU	ST	11	1,6
Nothrotheriops	Nevada	Gypsum Cave	not provided	10902	440	13740	11410	12759	DU	ST	11	33
Nothrotheriops	Nevada	Gypsum Cave	not provided	10075	550	13027	10255	11693	DU	ST	11	33
Nothrotheriops	Nevada	Gypsum Cave	not provided	8692	500	11185	8560	9813	DU	ST	11	33
Nothrotheriops	Nevada	Gypsum Cave	not provided	8051	450	10157	8042	8999	DU	ST	11	33
Nothrotheriops	Nevada	Gypsum Cave	not provided	8838	430	11218	8796	9976	DU	ST	11	33
Nothrotheriops	Nevada	Gypsum Cave	Ua-12506	11005	100	13061	12720	12883	DU	MS	12	34
Nothrotheriops	Nevada	Gypsum Cave	Ua-12509	11080	90	13092	12745	12935	DU	MS	12	34
Nothrotheriops	Nevada	Gypsum Cave	Ua-13233	19500	205	23994	22971	23489	DU	MS	12	34
Nothrotheriops	Nevada	Gypsum Cave	Ua-12508	27810	455	32949	31012	31787	DU	MS	12	34
Nothrotheriops	Nevada	Gypsum Cave	Ua-11835	19875	215	24442	23408	23919	DU	MS	12	35
Nothrotheriops	Nevada	Gypsum Cave	A-1448	23700	1000	30301	26102	28020	DU	ST	11	36
Nothrotheriops	New Mexico	Aden Crater	Y-1163b	11080	200	13336	12664	12956	HI	ST	11	1,30
Nothrotheriops	New Mexico	Shelter Cave	A-1878	11330	370	14118	12535	13217	DU	ST	11	1,32
Nothrotheriops	New Mexico	Shelter Cave	A-1879	12330	190	15104	13809	14435	DU	ST	11	1,32
Nothrotheriops	New Mexico	Shelter Cave	A-1880	12430	250	15380	13770	14596	DU	ST	11	1,32
Nothrotheriops	Texas	Guadalupe Mountains (GUMO 05)	A-1519	11590	230	13991	13022	13438	DU	ST	11	1,32
Nothrotheriops	Texas	Guadalupe Mountains (GUMO 09)	A-1534	10780	140	13011	12417	12697	DU	ST	11	1,32
Nothrotheriops	Texas	Guadalupe Mountains (GUMO 09)	A-1583	10750	140	13011	12248	12667	DU	ST	11	1,32
Nothrotheriops	Texas	Guadalupe Mountains (GUMO 09)	A-1584	11060	180	13276	12686	12937	DU	ST	11	1,32
Nothrotheriops	Texas	Williams Cave	A-1563	12100	210	14856	13481	14037	DU	ST	11	1,32
Nothrotheriops	Texas	Williams Cave	A-1588	11930	170	14224	13412	13787	DU	ST	11	1,32
Nothrotheriops	Texas	Williams Cave	A-1589	11410	320	13982	12705	13281	DU	ST	11	1,32
Oreamnos harringtoni	Arizona	Bida Cave (layer 4, 9N00)	RL-1135	16150	600	21123	18235	19575	DU	ST	11	1,20
Oreamnos harringtoni	Arizona	Bida Cave (layer 8, test pit 9N00)	A-2373	24190	3550	46264	22901	30734	DU	ST	11	1,20
Oreamnos harringtoni	Arizona	Bida Cave (surface)	RL-1133	13100	700	17710	13734	15688	DU	ST	11	1,20
Oreamnos harringtoni	Arizona	Bida Cave (surface)	RL-1134	11850	750	16425	12238	14071	DU	ST	11	1,20
Oreamnos harringtoni	Arizona	Chuar Cave	Beta-28791	29380	990	35519	31363	33452	DU	ST	11	1,20
Oreamnos harringtoni	Arizona	Disappearing Cave	Beta-28792	27360	960	33765	29697	31609	DU	ST	11	1,20
Oreamnos harringtoni	Arizona	Kaetan Cave (Level 1, test pit 1)	A-2835	14220	320	18075	16365	17279	DU	ST	11	1,20
Oreamnos harringtoni	Arizona	Kaetan Cave (Level 3, test pit 1)	A-2723	17500	300	21948	20407	21167	DU	ST	11	1,20
Oreamnos harringtoni	Arizona	Kaetan Cave (level 6, test pit 1)	A-2722	30600	1800	40061	31341	35175	DU	ST	11	1,20
Oreamnos harringtoni	Arizona	Kaetan Cave (surface)	A-2371	18290	1400	25970	19156	22336	DU	ST	11	1,20
Oreamnos harringtoni	Arizona	Rampart Cave	TAMS-593	10140	510	13049	10428	11777	HS	MS	12	1,37
Oreamnos harringtoni	Arizona	Rampart Cave	TAMS-1839	13430	130	16564	15780	16164	HS	MS	12	1,37
Oreamnos harringtoni	Arizona	Rampart Cave	TAMS-1841	16690	160	20546	19715	20145	HS	MS	12	1,37
Oreamnos harringtoni	Arizona	Rampart Cave	TAMS-1842	19970	290	24901	23346	24040	HS	MS	12	1,37
Oreamnos harringtoni	Arizona	Rampart Cave	TAMS-1840	19980	210	24540	23516	24040	HS	MS	12	1,37
Oreamnos harringtoni	Arizona	Rampart Cave	TAMS-1855	20960	320	25884	24445	25234	HS	MS	12	1,37
Oreamnos harringtoni	Arizona	Rampart Cave	TAMS-1854	22430	320	27371	26062	26726	HS	MS	12	1,37
Oreamnos harringtoni	Arizona	Rampart Cave	TAMS-1856	28700	700	34097	31302	32729	HS	MS	12	1,37
Oreamnos harringtoni	Arizona	Rampart Cave (91cm)	A-1278	18430	300	22990	21579	22279	DU	ST	11	1,20
Oreamnos harringtoni	Arizona	Stanton's Cave	TAMS-576	11460	1050	16943	10793	13663	HS	MS	12	1,37
Oreamnos harringtoni	Arizona	Stanton's Cave	TAMS-1852	11490	180	13731	13038	13334	HS	MS	12	1,37
Oreamnos harringtoni	Arizona	Stanton's Cave	A-3439	11920	810	16725	12174	14197	HS	MS	12	1,37
Oreamnos harringtoni	Arizona	Stanton's Cave	TAMS-1845	12300	160	15016	13818	14369	HS	MS	12	1,37
Oreamnos harringtoni	Arizona	Stanton's Cave	TAMS-1843	12370	130	15051	14031	14474	HS	MS	12	1,37
Oreamnos harringtoni	Arizona	Stanton's Cave	TAMS-1846	12860	340	16298	14114	15303	HS	MS	12	1,37
Oreamnos harringtoni	Arizona	Stanton's Cave	TAMS-1849	13120	130	16111	15302	15732	HS	MS	12	1,37
Oreamnos harringtoni	Arizona	Stanton's Cave	TAMS-1847	13760	120	17022	16261	16636	HS	MS	12	1,37
Oreamnos harringtoni	Arizona	Stanton's Cave	TAMS-575	16270	400	20625	18771	19660	HS	MS	12	1,37
Oreamnos harringtoni	Arizona	Stanton's Cave	TAMS-1850	19320	380	24157	22456	23291	HS	MS	12	1,37
Oreamnos harringtoni	Arizona	Stanton's Cave	TAMS-574	20060	930	26464	22277	24261	HS	MS	12	1,37
Oreamnos harringtoni	Arizona	Stanton's Cave	TAMS-1848	20560	310	25543	24042	24776	HS	MS	12	1,37
Oreamnos harringtoni	Arizona	Stanton's Cave	TAMS-1853	22280	290	27225	25985	26569	HS	MS	12	1,37
Oreamnos harringtoni	Arizona	Stanton's Cave	TAMS-1851	23030	300	27778	26641	27314	HS	MS	12	1,37
Oreamnos harringtoni	Arizona	Stanton's Cave (20-25cm)	A-1132	13700	500	17960	15199	16583	DU	ST	11	1,20
Oreamnos harringtoni	Arizona	Stanton's Cave (20-25cm)	A-1155	10870	200	13205	12246	12791	DU	ST	11	1,20
Oreamnos harringtoni	Arizona	Stanton's Cave (25-30cm)	A-1167	12980	200	16167	14920	15532	DU	ST	11	1,20
Oreamnos harringtoni	Arizona	Stanton's Cave (35-40cm)	A-1168	15500	600	20336	17484	18828	DU	ST	11	1,20
Oreamnos harringtoni	Arizona	Stanton's Cave (55-60cm)	A-1246	17300	800	22960	19095	20995	DU	ST	11	1,20
Oreamnos harringtoni	Utah	Bare Ladder Shelter (Layer 2)	GX-11313	23350	1585	31582	24516	27870	DU	ST	11	1,20
Palaeolama	Florida	Page-Ladson	Beta-112236	12390	50	14788	14146	14447	CO	ST	11	50
Panthera leo atrox	Alberta	Consolidated Pit 48, Edmonton	OxA-12900	11355	55	13300	13087	13198	CO	MS	12	1,38
Panthera leo atrox	Wyoming	Natural Trap Cave	OxA-10078	24080	170	28528	27775	28124	CO	MS	12	1,38
Panthera leo atrox	California	Rancho La Brea, Pit 61	UCIAMS 91682	11895	35	13781	13579	13714	CO	MS	12	9
Panthera leo atrox	California	Rancho La Brea, Pit 61	UCIAMS 91683	12225	35	14252	13996	14118	CO	MS	12	9
Panthera leo atrox	California	Rancho La Brea, Project 23-1	UCIAMS 109433, 109447, 109454, 111960, 125322, 125323	34740	390	40164	38496	39279	CO	MS	12	9	mean of 6 dates on single specimen
Panthera leo atrox	California	Rancho La Brea, Pit 61	UCIAMS 125321	11580	40	13487	13302	13413	CO	MS	12	9
Paramylodon	Oregon	Willamette Valley	UCIAMS78125, AA87426 U, AA87426 S	12333	33	14602	14104	14284	CO	MS	12	1,19
Paramylodon	Oregon	Willamette Valley	UCIAMS78123 X, AA87429 U, AA87429 S	12377	33	14704	14158	14400	CO	MS	12	1,19
Platygonus	Idaho	Franklin	CAMS-59588	11340	50	13286	13087	13186	CO	MS	12	39
Platygonus	Kentucky	Welsh Cave	I-2982	12950	550	17075	13776	15441	CO	ST	11	1,30
Platygonus	Missouri	Brynjulfson	ISGS 204B	34600	2100	44470	34945	39359	CO	ST	11	1,30
Platygonus	New York	Dutchess Quarry Cave 8	CAMS-12592/CAMS-13027/CAMS-13057	12200	50	14260	13935	14091	CO	MS	12	1,16
Platygonus	New York	Wyoming County	OS-68051[A]a	10750	50	12743	12599	12689	CO	MS	12	1,16
Platygonus	Ohio	Sheriden Cave	CAMS-10349	11060	60	13070	12775	12923	CO	ST	11	40
Platygonus	Tennessee	Guy Wilson Cave	I-4163	19700	600	25279	22465	23778	CO	ST	11	1,6
Proboscidean	New Jersey	Camburn Elephant	GX-18789	12470	260	15497	13795	14654	CO	ST	11	1,16
Smilodon	Tennessee	First American Bank	I-6125	9410	155	11135	10266	10679	CO	ST	11	1,6
Smilodon	California	Rancho la Bre Pits 61-67 (D-16, 10 ft)	UCLA1292X	12000	125	14158	13557	13862	CO	ST	11	1,8
Smilodon	California	Rancho la Brea Pit 13 (E-11, 11 ft)	UCLA1292F	14950	430	19175	17130	18177	CO	ST	11	1,8
Smilodon	California	Rancho la Brea Pit 13 (F-10, 14.5 ft)	UCLA1292I	15300	200	18953	18075	18553	CO	ST	11	1,8
Smilodon	California	Rancho la Brea Pit 2051 (D-7, 16 ft)	QC435	18475	320	23096	21571	22332	CO	ST	11	1,8
Smilodon	California	Rancho la Brea Pit 2051 (G-5, 6.8 ft)	QC436	13950	1570	21728	13139	17070	CO	ST	11	1,8
Smilodon	California	Rancho la Brea Pit 2051 (H-19, 15)	QC440	23850	1200	30840	26027	28234	CO	ST	11	1,8
Smilodon	California	Rancho la Brea Pit 2051 (J-13, 11 ft)	QC431	22355	3400	45064	20677	28656	CO	ST	11	1,8
Smilodon	California	Rancho la Brea Pit 2051 (Q-19, 16 ft)	QC438	28250	1030	34595	30745	32445	CO	ST	11	1,8
Smilodon	California	Rancho La Brea Pit 3 (C-4 7 ft)	UCLA1292B	12650	160	15537	14243	14960	CO	ST	11	1,8
Smilodon	California	Rancho La Brea Pit 3 (C-4, 11.5 ft)	UCLA1292E	14400	2100	25105	12735	17971	CO	ST	11	1,8
Smilodon	California	Rancho La Brea Pit 3 (D-2, 12 ft)	UCLA1292C	14500	190	18115	17141	17661	CO	ST	11	1,8
Smilodon	California	Rancho la Brea Pit 3 (D-5, 18.5 ft)	LACMHCA883	14360	35	17654	17327	17504	CO	MS	12	1,2
Smilodon	California	Rancho La Brea Pit 3 (E-3, 6 ft)	QC279	13035	275	16490	14655	15599	CO	ST	11	1,8
Smilodon	California	Rancho La Brea Pit 3 (E-3, 6 ft)	QC414	13745	275	17450	15888	16638	CO	ST	11	1,8
Smilodon	California	Rancho La Brea Pit 3 (E-4, 1-4.5ft)	QC401	13820	840	18890	14225	16729	CO	ST	11	1,8
Smilodon	California	Rancho la Brea Pit 3 (E-4, 26 ft)	UCLA1292K, QC283	19351	356	24125	22505	23322	CO	ST	11	1,8
Smilodon	California	Rancho la Brea Pit 3 (E-5, 22 ft)	UCLA1292A, UCLA1292J	21175	475	26462	24311	25437	CO	ST	11	1,8
Smilodon	California	Rancho la Brea Pit 4 (4.5-8.5 ft)	UCLA1292R	19800	300	24549	23051	23838	CO	ST	11	1,8
Smilodon	California	Rancho la Brea Pit 4 (B-5, 23.5 ft)	UCLA1292O	28600	1100	35041	30865	32749	CO	ST	11	1,8
Smilodon	California	Rancho la Brea Pit 4 (C-2, 11.5 ft)	UCLA1292L	15200	800	20570	16509	18502	CO	ST	11	1,8
Smilodon	California	Rancho la Brea Pit 4 (D-2, 15.5 ft)	UCLA1292D	28000	1400	35616	29526	32377	CO	ST	11	1,8
Smilodon	California	Rancho la Brea Pit 4 (D-2, 8 ft)	LACMHCZ4482	28600	190	33296	31877	32649	CO	MS	12	1,2
Smilodon	California	Rancho la Brea Pit 4 (D-2+4, 5 ft)	UCLA1292G	26700	900	33024	28995	30836	CO	ST	11	1,8
Smilodon	California	Rancho la Brea Pit 4 (F-4+5, 15 ft)	QC386	26995	4000	47904	26071	33916	CO	ST	11	1,8
Smilodon	California	Rancho la Brea Pit 60 (8-9 ft)	QC280	27900	2700	42875	27605	33245	CO	ST	11	1,8
Smilodon	California	Rancho la Brea Pit 60 (C-10, 9-12 ft)	UCLA1292H	23700	600	29176	26755	27920	CO	ST	11	1,8
Smilodon	California	Rancho la Brea Pit 77 (9-11 ft)	UCLA1292W	28200	980	34411	30770	32389	CO	ST	11	1,8
Smilodon	California	Rancho la Brea Pit 77 (F-10, 18.5-21 ft)	UCLA1292V	31300	1350	39359	33015	35681	CO	ST	11	1,8
Smilodon	California	Rancho la Brea Pit 77 (G-11, 13-15 ft)	UCLA1292U	33100	600	38790	35933	37342	CO	ST	11	1,8
Smilodon	California	Rancho la Brea Pit 91 (F-11, 8.1-8.5 ft)	UCLA1738C	29100	1200	35914	31040	33229	CO	ST	11	1,8
Smilodon	California	Rancho la Brea Pit 91 (H-6, 8.5-9 ft)	LACMRLPR23755	28150	360	33055	31271	32080	CO	MS	12	1,2
Smilodon	California	Rancho la Brea Pit 91 (H-8, 10.5-11 ft)	LACMRLPR34802	28170	160	32609	31487	31988	CO	MS	12	1,2
Smilodon	California	Rancho la Brea Pit 91 (H-8, 8.5-9 ft)	LACMRLPR22719	27220	140	31370	30955	31161	CO	MS	12	1,2
Smilodon	California	Rancho la Brea Pit 91 (H-8, Pit 11.5-12)	LACMRLPR42645	44300	850	49609	46015	47666	CO	MS	12	1,2
Smilodon	California	Rancho la Brea Pit 91 (I-6, 8.5-8.8 ft)	UCLA1738A	25100	850	30946	27785	29318	CO	ST	11	1,8
Smilodon	California	Rancho la Brea Pit 91 (I-6, 8.5-9 ft)	LACMRLPR22376	28240	160	32694	31549	32090	CO	MS	12	1,2
Smilodon	California	Rancho la Brea Pit 91 (I-6, 9.5-10 ft)	LACMRLPR16695	27330	120	31410	31025	31215	CO	MS	12	1,2
Smilodon	California	Rancho la Brea Pit 91 (I-7, 9.5-10 ft)	LACMRLPR26134	28320	140	32757	31650	32199	CO	MS	12	1,2
Smilodon	California	Rancho la Brea Pit 91 (L-10, 10.5-11 ft)	LACMRLPR35212	26150	280	30941	29691	30399	CO	MS	12	1,2
Smilodon	California	Rancho la Brea Pit 91 (L-10, 11.5-12 ft)	LACMRLPR45830	27820	150	31952	31217	31531	CO	MS	12	1,2
Smilodon	California	Rancho la Brea Pit 91 (L-10, 8-8.3 ft)	UCLA1738F	25100	1100	31525	27370	29377	CO	ST	11	1,8
Smilodon	California	Rancho la Brea Pit 91 (L-10, 8.5-9 ft)	LACMRLPR25591	25710	140	30385	29450	29895	CO	MS	12	1,2
Smilodon	California	Rancho la Brea Pit 91 (L-10, 9.5-10 ft)	LACMRLPR27932	25740	100	30342	29530	29926	CO	MS	12	1,2
Smilodon	California	Rancho la Brea Pit 91 (L-11, 11.5-12 ft)	LACMRLPR48706	27620	150	31662	31126	31380	CO	MS	12	1,2
Smilodon	California	Rancho la Brea Pit 91 (L-11, 9.5-10 ft)	LACMRLPR36301	26120	280	30921	29661	30367	CO	MS	12	1,2
Smilodon	California	Rancho la Brea Pit 91 (L-5, 6-7 ft)	UCLA1718	30800	600	36042	33821	34811	CO	ST	11	1,8
Smilodon	California	Rancho la Brea Pit 91 (M-11, 7.5-8 ft)	LACMRLPR21648	24930	240	29540	28491	28988	CO	MS	12	1,2
Smilodon	California	Rancho la Brea Pit 91 (M-3+4, 7.2-7.5 ft)	UCLA1738D	32600	2800	46191	31896	37917	CO	ST	11	1,8
Smilodon	California	Rancho la Brea Pit 91 (N-11, 8.8-9 ft)	UCLA1738B	33000	1750	41810	34190	37631	CO	ST	11	1,8
Smilodon	California	Rancho la Brea Pits 61-67 (B-9, 18-20 ft)	QC413	11130	275	13561	12556	13011	CO	ST	11	1,8
Smilodon	California	Rancho la Brea Pits 61-67 (F-10, 16-18 ft)	QC302A, QC302B	11708	120	13768	13300	13541	CO	ST	11	1,8
Smilodon	California	Rancho la Brea Pits 61-67 (H-10, 15-20 ft)	UCLA1292Y	12200	200	15018	13624	14202	CO	ST	11	1,8
Smilodon	California	Rancho La Brea, Pit 3	UCIAMS 91679	12645	40	15215	14795	15050	CO	MS	12	9
Smilodon	California	Rancho La Brea, Pit 61/67	UCIAMS 109442, 115585, 115591, 125335	12515	25	15067	14482	14806	CO	MS	12	9	mean of 5 dates on single specimen
Smilodon	California	Rancho La Brea, Pit 61/67	UCIAMS 109443, 111956, 115586, 115592, 125336,	11895	30	13780	13580	13721	CO	MS	12	9	mean of 5 dates on single specimen
Smilodon	California	Rancho La Brea, Pit 67	UCIAMS 91680	11335	35	13272	13093	13179	CO	MS	12	9
Smilodon	California	Rancho La Brea, Pit 91	UCIAMS 91681	26370	200	31030	30201	30665	CO	MS	12	9
Smilodon	California	Rancho La Brea, Pit 91	UCIAMS 109450, 111967, 112122, 114097, 125332	27280	230	31510	30906	31201	CO	MS	12	9	mean of 5 dates on single specimen
Smilodon	California	Rancho La Brea, Pit 91	UCIAMS 109455, 111968, 114098, 125333	28200	280	32906	31388	32092	CO	MS	12	9	mean of 4 dates on single specimen
Smilodon	California	Rancho La Brea, Pit 91	UCIAMS 111969, 114093	40660	960	46065	42768	44300	CO	MS	12	9	mean of 2 dates on single specimen
Smilodon	California	Rancho La Brea, Project 23-1	UCIAMS 109432, 109445, 111958,	34270	540	40144	37299	38805	CO	MS	12	9	mean of 4 dates on single specimen
Smilodon	California	Rancho La Brea, Project 23-1	UCIAMS 127081	35000	400	40474	38667	39549	CO	MS	12	9
Smilodon	California	Rancho La Brea, Project 23-14	UCIAMS 127077	43200	1100	49234	44762	46678	CO	MS	12	9
Smilodon	California	Rancho La Brea, Project 23-7B	UCIAMS 109449, 111965	40390	970	45850	42605	44091	CO	MS	12	9	mean of 2 dates on single specimen
Smilodon	California	Ranhco la Brea Pit 13 (G-10, 13 ft)	QC339	15360	480	19820	17575	18642	CO	ST	11	1,8
1Radiocarbon lab numbers are used in all cases where available; in a few instances, as with several of the Rancho La Brea dates, only museum catalog numbers are provided in the original publication of the dates.
2Material dated, abbreviations: CO = bone collagen; DE = tooth/tusk dentin collagen; BD, bone, tooth or tusk collagen; HI = hide; HO = hoof; HS = horn sheath.
3Radiocarbon method, abbreviations: MS = Accelerator Mass Spectrometry; ST = standard, conventional method.
4Score from Barnosky and Lindsey (71).

## Sheet: References
References:
1. In, Surovell, TA, Pelton, SR, Anderson-Sprecher, R, & Myers, AD (2016). Test of Martin's overkill hypothesis using radiocrabon dates on extinct megafauna (Supporting Information dataset S1). PNAS 113:886-891.
2. O’Keefe FR, Fet EV, Harris JM (2009) Compilation, calibration, and synthesis of faunal and floral radiocarbon dates, Rancho La Brea, California. Bio. Sci. Fac. Res. 518. Natural History Museum of Las Angeles County, Los Angeles.
3. Schubert BW (2010) Late Quaternary chronology and extinction of North American giant short-faced bears (Arctodus simus). Quat. Int. 217(1): 188-194.
4. Dansie, AJ, Jerrems, WJ (2005). More bits and pieces: A new look at Lahontan chronology and human occupation. Paleoamerican Origins: Beyond Clovis, eds Bonnichsen, R, Lepper,BT, Stanford, S, MR Waters (Center for the Study of the First Americans, Texas A&M University Press, College Station), pp 51-79.
5. Schubert BW, Wallace SC (2009) Late Pleistocene giant short‐faced bears, mammoths, and large carcass scavenging in the Saltville Valley of Virginia, USA. Boreas 38(3): 482-492.
6. Meltzer DJ, Mead JI (1985) Dating late Pleistocene extinctions: theoretical issues, analytical bias, and substantive results. Environments and Extinctions: Man in Late Glacial North America, eds Mead JI, Meltzer DJ (Center for the Study of Early Man, University of Maine, Orono), pp 145-174.
7. Burns JA (2010) Mammalian faunal dynamics in late Pleistocene Alberta, Canada. Quat. Int. 217(1): 37-42.
8. Marcus LF, Berger R (1984) The significance of radiocarbon dates for Rancho La Brea. Quaternary extinctions (University of Arizona Press, Tucson), pp 159-183.
9. Fuller, BT, Fahrni, SM and seven others (2014). Ultrafiltration for asphalt removal from bone collagen for radiocarbon dating and isotopic analysis of Pleistocene fauna at the tar pits of Rancho La Brea, Los Angeles, California. Quaternary Geochronology 22:85-98.
10. Dansie, A, Davis, JO, Stafford, TW (1988) The Wizard's Beach recession: Farmdalian (25, 500 yr BP) vertebrate fossils co-occur with early Holocene artifacts. Early Human Occupation in Far Western North America: The Clovis-Archaic Interface, eds Willig, JA, Aikens, CM, Fagan, JL. Nevada State Museum Anthropological Papers 21, pp 153-200.
11. Adams, KD, Wesnousky, SG (1998). Shoreline processes and the age of the Lake Lahontan highstand in the Jessup embayment, Nevada. Bulletin of the Geological Society of America 110:1318-1332.
12. Hockett, B, Dillingham, E (2004) Paleontological Investigations at Mineral Hill Cave. Contributions to the Study of Cultural Resources Technical Report 18. US Department of Interior Bureau of Land Management, Reno, NV.
13. Beck, C, Jones, GT (2009) The Archaeology of the Eastern Nevada Paleoarchaic, Part I: The Sunshine Locality. University of Utah Anthropological Papers 126.
14. Jenkins, DL, Davis, LG, Stafford, TW Jr. et al. , 20 authors, (2012) Clovis age western stemmed projectile points and human coprolites at the Paisley Caves. Science 337:223-228.
15. Jenkins, DL, Davis, LG, Stafford, TW Jr. et al. , 18 authors, (2014) Geochronology, archaeological context, and DNA at the Paisley Caves. Paleoamerican Odyssey, eds Graf, KE, Ketron, CV, Waters, MR (Texas A&M University Press, College Station) pp 485-510.
16. Boulanger MT & Lyman RL (2014) Northeastern North American Pleistocene megafauna chronologically overlapped minimally with Paleoindians. Quat. Sci. Rev. 85: 35-46.
17. Weinstock J (2005) Evolution, systematics, and phylogeography of Pleistocene horses in the New World: a molecular perspective. PLoS bio. 3(8): e241.
18. Hill CL (2006) Stratigraphic and geochronologic contexts of mammoth (Mammuthus) and other Pleistocene fauna, Upper Missouri Basin (northern Great Plains and Rocky Mountains), USA. Quat. Int. 142: 87-106.
19. Gilmour DM et al. (2015) Chronology and ecology of late Pleistocene megafauna in the northern Willamette Valley, Oregon. Quat. Res. 83: 127-136.
20. Mead JI, Agenbroad LD (1992) Isotope dating of Pleistocene dung deposits from the Colorado Plateau, Arizona and Utah. Radiocarbon 34(1): 1-19.
21. Martin LD, Gilbert BM (1978) Excavations at Natural Trap Cave. Trans. Neb. Acad. Sci. 6.
22. Ostrom PH et al. (2006) Unraveling the sequence and structure of the protein osteocalcin from a 42ka fossil horse. Geochim. Cosmochim. Acta 70(8): 2034-2044.
23. Saunders JJ (2010) Paradigms and proboscideans in the southern Great Lakes region, USA. Quat. Int. 217(1): 175-187.
24. Gillette, DD, Madsen, DB, (1992) The short-faced bear Arctodus simus from the late Quaternary in the Wasatch Mountains of central Utah. Journal of Vertebrate Paleontology 12:107-112.
25. Agenbroad LD (1998) New pygmy mammoth (Mammuthus exilis) localities and radiocarbon dates from San Miguel, Santa Rosa, and Santa Cruz islands, California. Contributions to the geology of the North Channel Islands, Southern California, ed Weigand PW (Pacific Section American Association of Petroleum Geologists, Miscellaneous Publication), pp 169-176.
26. Agenbroad LD (2003) New absolute dates and comparisons for California’s Mammuthus exilis. Deinsea (9):1-16.
27. Elias SA, Toolin LJ (1990) Accelerator dating of a mixed assemblage of late Pleistocene insect fossils from the Lamb Spring site, Colorado. Quat. Res. 33(1): 122-126.
28. Bryan, AL, Tuohy, DR (1999) Prehistory of the Great Basin/Snake River Plain to about 8,500 years ago. Ice Age Peoples of North America, eds Bonnichsen, R, Turnmire, KL (Oregon State University Press, Corvalis) pp 249-260.
29. Madsen, DB, Currey, DR, Madsen, JH (1976) Man, Mammoth, and Lake Fluctuations in Utah. Antiquities Section Selected Papers 5. Division of State History, Salt Lake City.
30. Kurten B, Anderson E (1980) Pleistocene mammals of North America (Columbia University Press, New York).
31. Davis, CA, Taylor, RE, Smith, GA (1981) New radiocarbon determinations from Newberry Cave. Journal of California and Great Basin Anthropology 3:144-147.
32. Thompson RS, Van Devender TR, Martin PS, Foppe T, Long A (1980) Shasta ground sloth (Nothrotheriops shastense Hofffstetter) at Shelter Cave, New Mexico: Environment, diet, and extinction. Quat. Res. 14: 360-376.
33. Arnold, JR, Libby, WF (1951) Radiocarbon dates. Science 113:111-120.
34. Hofreiter, M, Poinar, HN, Spaulding, WG, Bauer, K, Martin, PS, Possnert, G, Paabo, S. (2000) A molecular analysis of ground sloth diet through the last glaciation. Molecular Ecology 9:1975-1984.
35. Poinar, Hofrieter, M, Spaulding, WG, et al., nine authors, (1998) Molecular coproscopy: dung and diet of the extinct ground sloth Nothrotheriops shastensis. Science 281:402-406.
36. Long, A, Muller, AB, (1981) Arizona radiocarbon dates. Radiocarbon 23:191-217.
37. Mead JI et al. (1986) Extinction of Harrington's mountain goat. Proc. Nat. Acad. Sci. 83(4): 836-839.
38. Barnett R et al. (2009) Phylogeography of lions (Panthera leo ssp.) reveals three distinct taxa and a late Pleistocene reduction in genetic diversity. Mol. Ecol. 18(8): 1668-1677.
39. McDonald, HG (2002). Platygonus compressus from Franklin County, Idaho, and a review of the genus in Idaho. And Whereas…Papers on the Vertebrate Paleontology of Idaho Honoring John A. White, vol. 2, eds Akersten, WA, Thompson, ME, Meldrum, DJ, Rapp, RA, McDonald, HG (Idaho Museum of Natural History Occasional Papers 37) pp 141-149.
40. Canadian Archaeological Radiocarbon Database. (2016). Canadian Museum of Civilization. http://www.canadianarchaeology.ca/
41. Tankersley, KB, Waters, MR, Stafford, TW Jr. (2009). Clovis and the American Mastodon at Big Bone Lick, Kentucky. American Antiquity 74:558-567.
42. Water, MR, Stafford, TW Jr. and nine others (2011). Pre-Clovis mastodon hunting 13,800 years ago at the Manis Site, Washington. Science 334:351-353.
43. Holen, SR (2007). The age and taphonomy of mammoths at Lovewell Resevoir, Jewell County, Kansas, USA. Quaternary International 169-170:51-63.
44. Hill, CL (2003). Pleistocene stratigraphy, geomorphology, and geochronology within the Lower Yellowstone River Basin, Montana. Current Research in the Pleistocene 20:121-123.
45. Hill, CL, Davis, LB (2014). Multiscalar geological and paleoenvironmental analysis of the Lindsay mammoth, Yelowstone Basin, Montana. American Quaternary Association 23rd Biennial Meeting Program and Abstracts (University of Washington, Seattle) pp.64-65.
46. Holen, SR (2006). Taphonomy of two last glacial maximum mammoth sites in the central Great Plains of North America: A preliminary report on La Sena and Lovewell. Quaternary International 142-143:30-43.
47. Grayson, DK, Meltzer, DJ (2015). Revisting Paleoindian exploitation of extinct North American mammals. Journal of Archaeological Science 56:177-193.
48. Haynes, CV Jr., Surovell, TA, Hodgins, WL (2013). The U.P. Mammoth Site, Carbon county, Wyoming, USA: More questions than answers. Geoarchaeology: An International Journal 28:99-111.
49. Redmond, BG, McDonald, HG, Greenfield, HJ, Burr, ML (2012). New evidence for Late Pleistocene human exploitation of Jefferson's Ground Sloth (Megalonyx jeffersonii) from northern Ohio, USA. World Archaeology 44:75-101.
50. Webb, SD, Dunbar, JS (2006). Carbon dates. First Floridians and Last Mastodons: The Page-Ladson Site in the Aucilla River ed Webb, SD (Springer, Dordrecht, the Netherlands) pp 83-101.
51. Wigda, C, Fulton, TL, Martin, LD, Shapiro, B (2012). Homotherium serum and Cervalces from the Great lakes Region, USA: geochronology, morphology and ancient DNA. Boreas 41:546-556.
52. Feranec, RS, Kozlowski, AL ( 2016). Implications of a Bayesian radiocarbon calibration of colonization ages for mammalian megafauna in glaciated New York State after the Last Glacial Maximum. Quaternary Research 85 (2016):262-270.
53. Wigda, C, et al. (2017). Late Pleistocene proboscidean population dynamics in the North American Midcontinent. Boreas 10.1111/bor.12235.
